# Supplementary material for: Mutually exclusive mutation profiles define functionally related genes in muscle invasive bladder cancer
Source: PLoS One. 2022 Jan 24;17(1):e0259992. doi: 10.1371/journal.pone.0259992 (PMC8786205; doi:10.1371/journal.pone.0259992)
Supplement: S1 Table — This supplementary table contains a data summary that breaks down the number of mutations and their DDR and/or CM classification. There is a summary for each data subset: Least Conservative (High and Moderate), Least Conservative (High), Mid Conservative (High and Moderate) and Most Conservative (High and Moderate). (XLSX) [file pone.0259992.s001.xlsx]

## Sheet: Table S1a
Table S1a
Data subset summary for the Least Conservative data set that includes High and Moderate Impact mutations
Gene	DDR CM Class	Number of Mutations	Number of cases with Mutation	% Cases with Mutation
TP53	CM-DDR	239	202	52.88
KMT2D	CM	167	121	31.68
KDM6A	CM	129	116	30.37
ARID1A	CM-DDR	133	105	27.49
RB1	CM	89	77	20.16
KMT2C	CM	103	76	19.9
EP300	CM	79	64	16.75
STAG2	DDR	68	59	15.45
ATM	CM-DDR	70	54	14.14
CREBBP	CM	52	49	12.83
KMT2A	CM	60	46	12.04
CDKN1A	DDR	50	43	11.26
BRCA2	CM-DDR	53	40	10.47
ERCC2	DDR	39	39	10.21
NCOR1	CM	44	36	9.42
ASXL2	CM	43	35	9.16
TRRAP	CM	39	35	9.16
SRCAP	CM	38	33	8.64
ARID2	CM-DDR	33	30	7.85
ATR	CM-DDR	34	30	7.85
ASH1L	CM	34	29	7.59
CDKN2A	DDR	35	29	7.59
HUWE1	CM	29	29	7.59
POLQ	DDR	30	29	7.59
BPTF	CM	31	28	7.33
CHD6	CM	33	28	7.33
CHD7	CM	36	28	7.33
SETD2	CM	33	28	7.33
UBR5	CM	31	28	7.33
KANSL1	CM	28	27	7.07

## Sheet: Table S1b
Table S1b
Data subset summary for the Least Conservative data set that includes High Impact mutations
Gene	DDR CM Class	Number of Mutations	Number of cases with Mutation	% Cases with mutation
KDM6A	CM	98	92	29.21
KMT2D	CM	108	87	27.62
ARID1A	CM-DDR	91	86	27.3
TP53	CM-DDR	76	71	22.54
RB1	CM	77	71	22.54
STAG2	DDR	48	45	14.29
KMT2C	CM	48	38	12.06
CDKN1A	DDR	43	38	12.06
EP300	CM	32	31	9.84
CREBBP	CM	28	27	8.57
KMT2A	CM	29	26	8.25

## Sheet: Table S1c
Table S1c
Data subset summary for the Mid Conservative data set that includes High and Moderate Impact mutations
Gene	DDR CM Class	Number of Mutations	Number of cases with Mutation	% Cases with mutation
TP53	CM-DDR	216	196	53.26
KMT2D	CM	143	110	29.89
KDM6A	CM	113	102	27.72
ARID1A	CM-DDR	120	96	26.09
RB1	CM	82	73	19.84
KMT2C	CM	89	66	17.93
EP300	CM	72	59	16.03
STAG2	DDR	58	54	14.67
ATM	CM-DDR	63	52	14.13
CREBBP	CM	48	45	12.23
KMT2A	CM	52	42	11.41
CDKN1A	DDR	42	38	10.33
ERCC2	DDR	38	38	10.33
TRRAP	CM	36	34	9.24
BRCA2	CM-DDR	44	33	8.97
NCOR1	CM	36	31	8.42
ASXL2	CM	34	30	8.15
SRCAP	CM	34	29	7.88
CHD7	CM	30	27	7.34

## Sheet: Table S1d
Table S1d
Data subset summary for the Most Conservative data set that includes High and Moderate Impact mutations
Gene	DDR CM Class	Number of Mutations	Number of cases with Mutation	% Cases with Mutation
TP53	CM-DDR	170	155	48.59
KMT2D	CM	88	69	21.63
KDM6A	CM	62	61	19.12
ARID1A	CM-DDR	68	57	17.87
RB1	CM	52	50	15.67
ATM	CM-DDR	50	44	13.79
EP300	CM	49	43	13.48
KMT2C	CM	49	40	12.54
CREBBP	CM	37	35	10.97
STAG2	DDR	36	34	10.66
ERCC2	DDR	32	32	10.03
TRRAP	CM	29	27	8.46
KMT2A	CM	31	26	8.15
BRCA2	CM-DDR	29	25	7.84
